# Supplementary material for: Response of Severe EV71-Infected Patients to Hyperimmune Plasma Treatment: A Pilot Study
Source: Pathogens. 2021 May 19;10(5):625. doi: 10.3390/pathogens10050625 (PMC8161181; doi:10.3390/pathogens10050625)
Supplement: Supplementary file 1 [file pathogens-10-00625-s001.zip]

Archive with 2 entries (2 files):
- Supplement Figure.pptx
- Supplement Table.xlsx
