# Supplementary material for: Response of Severe EV71-Infected Patients to Hyperimmune Plasma Treatment: A Pilot Study
Source: Pathogens. 2021 May 19;10(5):625. doi: 10.3390/pathogens10050625 (PMC8161181; doi:10.3390/pathogens10050625)
Supplement: Supplementary file 1 [file pathogens-10-00625-s001.zip › Supplement Table.xlsx]

## Sheet: Supplement Table 1
Response of severe EV71-infected patients to hyperimmune plasma treatment: a pilot study
Chonnamet Techasaensiri1, Artit Wongsa2, Thanyawee Puthanakit3, Kulkanya Chokephaibulkit4, Tawee Chotpitayasunondh5, Ubonwon Charoonruangrit6, Somjai Sombatnimitsakul6, Pilaipan Puthavathana7, Hatairat Lerdsamran7, Prasert Auwarakul8, Boonrat Tassaneetrithep2
Supplement Table 1. Plasma cytokine and chemokine levels of EV71-infected patients with neurological presentations (n = 6) recruited in the study.
Cytokines/	Before receiving HIP treatmenta	Day 3 post-HIP treatment	Day 7 post-HIP treatment	P-valueb
chemokines	Mean±SEM (pg/ml) (n=6)	Mean±SEM (pg/ml) (n=5)	Mean±SEM (pg/ml) (n=5)
IL-1b	5.23 ± 1.18	9.77 ± 2.64	13.19 ± 4.54	0.3143
IL-1Ra	235.64 ± 43.14	464.42 ± 141.02	551.45 ± 204.97	0.5807
IL-2	< 0.51	14.67 ± 7.41	27.82 ± 14.29	0.7782
IL-4	5.67 ± 1.02	5.45 ± 0.92	7.73 ± 2.867	0.9958
IL-5	20.38 ± 5.17	13.74 ± 5.6	17.89 ± 7.88	0.8238
IL-6	22.54 ± 3.87	49.15 ± 17.3	66.3 ± 27.09	0.7727
IL-7	19.19 ± 4.25	13.83 ± 3.82	19.57 ± 6.71	0.6616
IL-8	29.56 ± 6.64	24.74 ± 5.24	18.02 ± 3.3	0.4194
IL-9	26.99 ± 4.78	30.99 ± 7.51	30.67 ± 3.72	0.8632
IL-10	22.5 ± 3.77	34.6 ± 8.25	46.05 ± 15.91	0.5199
IL-12	21.62 ± 3.88	31.91 ± 7.06	30.46 ± 4.04	0.4003
IL-13	10.32 ± 2.3	10.47 ± 2.16	11.06 ± 3.66	0.9958
IL-15	9.4 ± 3.27	28.57 ± 11.44	41.06 ± 18.47	0.3344
IL-17	171.12 ± 46.44	129.09 ± 39.85	101.58 ± 35.94	0.6789
Eotaxin	46.49 ± 8.73	73.58 ± 17.69	71.72 ± 16.98	0.4631
Basic FGF	70.54 ± 18.41	60.33 ± 18.3	45.36 ± 15.28	0.3455
G-CSF	82.86 ± 13.97	63.38 ± 9.84	62.32 ± 10.24	0.5807
GM-CSF	14.67 ± 3.64	47.24 ± 24.82	49.85 ± 25.46	0.838
IFN-g	209.61 ± 50.3	310.49 ± 55.89	430.61 ± 136.25	0.3937
IP-10	299.25 ± 59.56	260.04 ± 89.4	155.97 ± 9.82	0.052
MCP-1	58.27 ± 14.25	135.46 ± 58.85	151.44 ± 65.98	0.6701
MIP-1a	5.56 ± 1.21	3.6 ± 1.14	3.14 ± 1.02	0.2822
PDGF-BB	179.73 ± 42.05	168.52 ± 45.86	101.19 ± 22.42	0.3831
MIP-1b	309.01 ± 42.43	367.45 ± 110.99	295.43 ± 44.91	0.9917
RANTES	7,233.05 ± 535.08	6,175.26 ± 1176.23	5,694.4 ± 894.71	0.7246
TNF-a	73.64 ± 16.12	111.47 ± 34.05	91.64 ± 32.87	0.9391
VEGF	57.12 ± 7.01	92.82 ± 36.26	57.14 ± 13.81	0.7124
aSample was collected simultaneously on admitted date bSignificant at <0.050 compared between each time point, Kruskal-Wallis tests. HIP, hyperimmune plasma; SEM, standard error of mean.

## Sheet: Supplement Table 2
Response of severe EV71-infected patients to hyperimmune plasma treatment: a pilot study
Chonnamet Techasaensiri1, Artit Wongsa2, Thanyawee Puthanakit3, Kulkanya Chokephaibulkit4, Tawee Chotpitayasunondh5, Ubonwon Charoonruangrit6, Somjai Sombatnimitsakul6, Pilaipan Puthavathana7, Hatairat Lerdsamran7, Prasert Auwarakul8, Boonrat Tassaneetrithep2
Supplement Table 2. CSF cytokine and chemokine levels of EV71-infected patients with neurological presentations (n = 6) recruited in the study.
Cytokines/	Before receiving HIP treatmenta	Day 3 post-HIP treatment	P-valueb
chemokines	Mean±SEM (pg/ml) (n=6)	Mean±SEM (pg/ml) (n=2)
IL-1b	1.55 ± 0.32	0.36 ± 0.13	**0.0030
IL-1Ra	193.62 ± 35.53	43.58 ± 20.87	*0.0444
IL-2	3.22 ± 1.24	3.56 ± 1.37	0.5
IL-4	1.72 ± 0.52	1.23 ± 0.31	0.3249
IL-5	1.95 ± 0.83	1.6 ± 0.67	0.9614
IL-6	427.71 ± 172.11	56.94 ± 40.34	0.2469
IL-7	14.48 ± 4.43	13.13 ± 6.9	**0.0038
IL-8	53.51 ± 17.94	48.71 ± 35.26	0.26
IL-9	9.57 ± 3.03	7.83 ± 2.92	0.2317
IL-10	5.18 ± 0.79	3.65 ± 1.29	0.3682
IL-12	4.75 ± 1.34	3.39 ± 2	0.1157
IL-13	16.61 ± 3.79	18.13 ± 3.16	0.0521
IL-15	13.53 ± 0.62	13.59 ± 0.43	0.6156
IL-17	17.58 ± 4.56	9.2 ± 5.38	0.6733
Eotaxin	4.11 ± 0.44	2.93 ± 0.8	0.1239
Basic FGF	46.66 ± 8.75	41.26 ± 12.06	0.0481
G-CSF	401.01 ± 129.37	46.81 ± 25.03	0.0834
GM-CSF	48.11 ± 10.39	23.66 ± 8.68	0.4935
IFN-g	43 ± 10.22	26.06 ± 5.3	0.0798
IP-10	39.98 ± 5.68	50.47 ± 39.16	0.7986
MCP-1	73.15 ± 11.54	218.01 ± 143.42	0.512
MIP-1a	1.14 ± 0.08	0.93 ± 0.25	0.4796
PDGF-BB	0.84 ± 0.22	0.3 ± 0.25	0.2807
MIP-1b	52.7 ± 4.9	67.8 ± 33	0.8665
RANTES	8.13 ± 4.87	< 4.4	Undefined
TNF-a	11.79 ± 2.7	6.46 ± 1.33	0.1247
VEGF	18.38 ± 5.1	11.83 ± 3.86	0.1932
aSample was collected simultaneously on admitted date bSignificant at <0.050 compared between before and post 3 days of HIP treatment, Mann-Whitney U tests. HIP, hyperimmune plasma; SEM, standard error of mean.
